# Supplementary material for: Case report: High-grade serous tubo-ovarian carcinoma with FGFR2::IQCG fusion and insights into targetability
Source: Front Oncol. 2024 Dec 20;14:1514471. doi: 10.3389/fonc.2024.1514471 (PMC11695219; doi:10.3389/fonc.2024.1514471)
Supplement: Supplementary Table 1 — Curated cases of RNA-based FGFR2 breakpoints from web search. [file Table1.xlsx]

## Sheet: S1-curated RNA fusions
Article	TCGA Tissue Source Site	TCGA Participant	TCGA Sample	TCGA barcode	Appearance in duplicate?	Cancer	Gene1	Gene2	Breakpoint aggregates	(intermediate calculation column) left-sided ":"	(intermediate calculation column) first "_"	(intermediate calculation column) 5' breakpoint first pass	(intermediate calculation column) 5' breakpoint	Exon/Intron of Breakpoint 1	nearest expressed AA of Breakpoint 1	Exon/Intron of Breakpoint 2	nearest expressed AA of Breakpoint 2	FGFR2 sidedness	FGFR2 breakpoint	reciprocal fusion reported?	reciprocal fusion in same case?
Gao 2018	AO	A03V	01	TCGA-AO-A03V-01A-11R-A115-07	1	BRCA	FGFR2	CTNNA3	chr10:121503790:-_chr10:66621784:-	6	18	121503790	121503790	exon 9 last base	K480 second base			5'	exon 9 last base	0	0
Gao 2018	AQ	A04L	01	TCGA-AQ-A04L-01B-21R-A10J-07	1	BRCA	FGFR2	AP1M1	chr10:121496532:-_chr19:16203459:+	6	18	121496532	121496532	exon 12 last base	K621 last base			5'	exon 12 last base	0	0
Gao 2018	AN	A0AL	01	TCGA-AN-A0AL-01A-11R-A00Z-07	1	BRCA	FGFR2	CASP7	chr10:121483698:-_chr10:113697494:+	6	18	121483698	121483698	exon 17 last base	E767 last base			5'	exon 17 last base	0	0
Gao 2018	D8	A13Z	01	TCGA-D8-A13Z-01A-11R-A115-07	1	BRCA	FGFR2	CCDC6	chr10:121483698:-_chr10:59852702:-	6	18	121483698	121483698	exon 17 last base	E767 last base			5'	exon 17 last base	0	0
Hu 2018	LD	A7W5	01	TCGA-LD-A7W5-01A	1	BRCA	FGFR2	ENPP2	FGFR2:10:123274637_ENPP2:8:120650767,53|FGFR2:10:123274631_ENPP2:8:120650767,17	6	19	10:123274637	123274637	exon 8 3rd from last AA; last base on alt transcripts|exon 8 last base	Q427 last base|T429 last base			5'	exon 8 3rd from last AA; last base on alt transcripts|exon 8 last base	0	0
Gao 2018	ZH	A8Y1	01	TCGA-ZH-A8Y1-01A-11R-A41I-07	1	CHOL	FGFR2	FRK	chr10:121503790:-_chr6:116003998:-	6	18	121503790	121503790	exon 9 last base	K480 second base			5'	exon 9 last base	0	0
Gao 2018	ZH	A8Y5	01	TCGA-ZH-A8Y5-01A-11R-A41I-07	1	CHOL	FGFR2	BICC1	chr10:121483698:-_chr10:58702074:+	6	18	121483698	121483698	exon 17 last base	E767 last base	exon 3 first base	I80 first base	5'	exon 17 last base	1	0
Hu 2018	W5	AA2Q	01	TCGA-W5-AA2Q-01A	1	CHOL	FGFR2	KIAA1598	FGFR2:10:123243212_KIAA1598:10:118708508,444|FGFR2:10:123298106_KIAA1598:10:118674995,1	6	19	10:123243212	123243212	exon 17 last base	E767 last base			5'	exon 17 last base	0	0
Hu 2018	W5	AA2W	01	TCGA-W5-AA2W-01A	2	CHOL	BICC1	FGFR2	BICC1:10:60563002_FGFR2:10:123239535,20|BICC1:10:60563002_FGFR2:10:123239627,1	6	18	10:60563002	60563002	exon 15 last base	Q727 last base	exon 18 first base	E768 first base|F651 first base	3'	exon 18 first base	3	1
Hu 2018	W5	AA2W	01	TCGA-W5-AA2W-01A	2	CHOL	FGFR2	BICC1	FGFR2:10:123243212_BICC1:10:60566344,365	6	19	10:123243212	123243212	exon 17 last base	E767 last base	exon 16 first base	A728 first base	5'	exon 17 last base	1	1
Hu 2018	W5	AA2Z	01	TCGA-W5-AA2Z-01A	1	CHOL	FGFR2	C10orf118	FGFR2:10:123243212_C10orf118:10:115910979,92|FGFR2:10:123243212_C10orf118:10:115905520,1	6	19	10:123243212	123243212	exon 17 last base	E767 last base			5'	exon 17 last base	0	0
Gao 2018	W5	AA2Z	01	TCGA-W5-AA2Z-01A-11R-A41I-07	1	CHOL	DNM1	FGFR2	chr9:128191780:+_chr10:121480021:-	5	17	128191780	128191780			exon 18 first base	E768 first base	3'	exon 18 first base	0	0
Gao 2018	ED	A7PX	01	TCGA-ED-A7PX-01A-51R-A352-07	1	LIHC	FGFR2	BICC1	chr10:121483698:-_chr10:58702074:+	6	18	121483698	121483698	exon 17 last base	E767 last base	exon 3 first base	I80 first base	5'	exon 17 last base	1	0
Gao 2018	DD	AA3A	01	TCGA-DD-AA3A-01A-11R-A37K-07	2	LIHC	FGFR2	SMN1	chr10:121483698:-_chr5:70938839:+	6	18	121483698	121483698	exon 17 last base	E767 last base	exon 2 first base	S28 first base	5'	exon 17 last base	1	1
Gao 2018	DD	AA3A	01	TCGA-DD-AA3A-01A-11R-A37K-07	2	LIHC	SMN1	FGFR2	chr5:70925184:+_chr10:121480113:-	5	16	70925184	70925184	exon 1 last base	Q27 last base	exon 18 first base	E651 first base in a minor transcript	3'	exon 18 first base	1	1
Gao 2018	21	1075	01	TCGA-21-1075-01A-01R-0692-07	1	LUSC	FGFR2	EIF4A2	chr10:121483698:-_chr3:186787127:+	6	18	121483698	121483698	exon 17 last base	E767 last base			5'	exon 17 last base	0	0
Hu 2018	66	2765	01	TCGA-66-2765-01A-01R-0851-07	2	LUSC	FGFR2	KIAA1967 (CCAR2)	FGFR2:10:123243212_KIAA1967:8:22464120,11	6	19	10:123243212	123243212	exon 17 last base	E767 last base	exon 4 first base	G51 first base	5'	exon 17 last base	1	1
Hu 2018	66	2765	01	TCGA-66-2765-01A-01R-0851-07	2	LUSC	KIAA1967 (CCAR2)	FGFR2	KIAA1967:8:22462355_FGFR2:10:123239535,10|KIAA1967:8:22462355_FGFR2:10:123239627,6	9	20	8:22462355	22462355	exon 1 last base	(5' UTR)	exon 18 first base	E768 first base|F651 first base	3'	exon 18 first base	1	1
Gao 2018	24	1424	01	TCGA-24-1424-01A-01R-1565-13	1	OV	FGFR2	USP10	chr10:121593709:-_chr16:84758716:+	6	18	121593709	121593709	exon 2 last base	E37 first base			5'	exon 2 last base	0	0
Martignetti 2014	N/A	N/A	N/A	1	1	OV	FGFR2	FAM76A	chr10:123243211_chr1:28053982	6	16	808	808	exon 17 last base	E767 last base	exon 2 first base	E28 first base	5'	exon 17 last base	0	0
Hu 2018	V1	A9O5	01	TCGA-V1-A9O5-01A	1	PRAD	KLK2	FGFR2	KLK2:19:51376775_FGFR2:10:123310973,394|KLK2:19:51380014_FGFR2:10:123310973,20|KLK2:19:51378136_FGFR2:10:123310973,9|KLK2:19:51376775_FGFR2:10:123279683,1|KLK2:19:51376775_FGFR2:10:123298229,1	5	17	19:51376775	51376775			exon 4 first base|exon 6 first base|exon 5 first base	R152 second base|E250 second base|V209 first base	3'	exon 4 first base|exon 6 first base|exon 5 first base	0	0
Hu 2018	V1	A9O5	06	TCGA-V1-A9O5-06A	1	PRAD	KLK2	FGFR2	KLK2:19:51376775_FGFR2:10:123310973,1874|KLK2:19:51380014_FGFR2:10:123310973,88|KLK2:19:51378136_FGFR2:10:123310973,28|KLK2:19:51376775_FGFR2:10:123298229,6|KLK2:19:51376775_FGFR2:10:123279683,1	5	17	19:51376775	51376775			exon 4 first base|exon 6 first base|exon 5 first base	R152 second base|E250 second base|V209 first base	3'	exon 4 first base|exon 6 first base|exon 5 first base	0	0
Gao 2018	BR	8080	01	TCGA-BR-8080-01A-11R-2343-13	1	STAD	FGFR2	TACC2	chr10:121483698:-_chr10:122237395:+	6	18	121483698	121483698	exon 17 last base	E767 last base			5'	exon 17 last base	0	0
Gao 2018	BJ	A0Z0	01	TCGA-BJ-A0Z0-01A-11R-A10U-07	1	THCA	FGFR2	OFD1	chr10:121483698:-_chrX:13736478:+	6	18	121483698	121483698	exon 17 last base	E767 last base			5'	exon 17 last base	0	0
Hu 2018	EM	A3FP	01	TCGA-EM-A3FP-01A-11R-A21D-07	1	THCA	VCL	FGFR2	VCL:10:75758133_FGFR2:10:123239535,11|VCL:10:75758133_FGFR2:10:123239627,5	4	16	10:75758133	75758133			exon 18 first base	E768 first base|F651 first base	3'	exon 18 first base	0	0
Hu 2018	AX	A3G3	01	TCGA-AX-A3G3-01A	1	UCEC	FGFR2	ATE1	FGFR2:10:123298106_ATE1:10:123683844,1	6	19	10:123298106	123298106	exon 5 last base	E250 first base			5'	exon 5 last base	0	0
Hu 2018	5B	A90C	01	TCGA-5B-A90C-01A	1	UCEC	FGFR2	KIAA1598	FGFR2:10:123243212_KIAA1598:10:118708508,502	6	19	10:123243212	123243212	exon 17 last base	E767 last base			5'	exon 17 last base	0	0
Gao 2018	5B	A90C	01	TCGA-5B-A90C-01A-11R-A37O-07	1	UCEC	FGFR2	SHTN1	chr10:121483698:-_chr10:116948997:-	6	18	121483698	121483698	exon 17 last base	E767 last base			5'	exon 17 last base	0	0
Hu 2018	V4	A9EA	01	TCGA-V4-A9EA-01A	1	UVM	KLK2	FGFR2	KLK2:19:51376775_FGFR2:10:123310973,5|KLK2:19:51380014_FGFR2:10:123310973,2	5	17	19:51376775	51376775			exon 4 first base	R152 second base	3'	exon 4 first base	0	0

## Sheet: S2-cBioPortal
Study	Sample ID	# calls per sample	Cancer Type Detailed	Genes Manually Swapped?	Gene 1	Site1 Chromosome	Site1 Position	Site1 Exon/Intron	Site1 Description	Gene 2	Site2 Chromosome	Site2 Position	Site2 Exon/Intron	Site2 Description	Effect on Frame	NCBI Build	DNA Support	RNA Support	SV Description	Breakpoint Type	Connection Type	FGFR2 is 5' or 3'	FGFR2 breakpoint (Ch37)	Event Info	Variant Class	Length	Comments
Pan-cancer Analy...	21720	1	Breast Invasive Ductal Carcinoma		FGFR2	10	123310112	Intron 5	NA	CEP112	17	63767195	Intron 21	NA	NA	GRCh37	Yes	No	NA	NA	3to5	3'	123310112	FGFR2-CEP112 Fusion	Translocation	-1	NA
Pan-cancer Analy...	25731	5	Cholangiocarcinoma		BICC1	10	60434064	Intron 2	NA	FGFR2	10	123241753	Intron 17	NA	NA	GRCh37	Yes	No	NA	NA	3to5	5'	123241753	BICC1-FGFR2 Fusion	Inversion	-1	NA
Pan-cancer Analy...	25731	5	Cholangiocarcinoma		BICC1	10	60454683	Intron 2	NA	FGFR2	10	123243214	Exon 17	NA	NA	GRCh37	No	Yes	NA	NA	3to5	5'	123243214	BICC1-FGFR2 Fusion	Inversion	-1	NA
Pan-cancer Analy...	25731	5	Cholangiocarcinoma		BICC1	10	60434063	Intron 2	NA	FGFR2	10	123241758	Intron 17	NA	NA	GRCh37	No	Yes	NA	NA	5to3	3'	123241758	BICC1-FGFR2 Fusion	Inversion	-1	NA
Pan-cancer Analy...	25731	5	Cholangiocarcinoma		BICC1	10	60461832	Intron 2	NA	FGFR2	10	123243214	Exon 17	NA	NA	GRCh37	No	Yes	NA	NA	3to5	5'	123243214	BICC1-FGFR2 Fusion	Inversion	-1	NA
Pan-cancer Analy...	25731	5	Cholangiocarcinoma		BICC1	10	60380662	Intron 2	NA	FGFR2	10	123239534	Exon 18	NA	NA	GRCh37	No	Yes	NA	NA	5to3	3'	123239534	BICC1-FGFR2 Fusion	Inversion	-1	NA
Pan-cancer Analy...	25961	2	Intrahepatic Cholangiocarcinoma		SORBS1	10	97206565	Intron 2	NA	FGFR2	10	123240595	Intron 17	NA	NA	GRCh37	Yes	No	NA	NA	3to5	5'	123240595	SORBS1-FGFR2 Fusion	Deletion	-1	NA
Pan-cancer Analy...	25961	2	Intrahepatic Cholangiocarcinoma		SORBS1	10	97200939	Intron 2	NA	FGFR2	10	123243214	Exon 17	NA	NA	GRCh37	No	Yes	NA	NA	3to5	5'	123243214	SORBS1-FGFR2 Fusion	Deletion	-1	NA
Pan-cancer Analy...	31370	1	Breast Invasive Ductal Carcinoma		FGFR2	10	123354146	Intron 1	NA	CNBD1	8	87988056	Intron 4	NA	NA	GRCh37	Yes	No	NA	NA	5to3	5'	123354146	FGFR2-CNBD1 Fusion	Inverted Translocation	-1	NA
Combined Hepatoc...	Com_30H	1	Hepatocellular Carcinoma plus Intrahepatic Cholangiocarcinoma		FGFR2	NA	-1		NA	RNF41	NA	-1		NA	NA	GRCh37	No	Yes	NA	NA	NA	N/A	N/A	FGFR2 - RNF41 fusion	NA	-1	NA
Combined Hepatoc...	Com_30I	1	Hepatocellular Carcinoma plus Intrahepatic Cholangiocarcinoma		FGFR2	NA	-1		NA	RNF41	NA	-1		NA	NA	GRCh37	No	Yes	NA	NA	NA	N/A	N/A	FGFR2 - RNF41 fusion	NA	-1	NA
Combined Hepatoc...	Com_36H	1	Hepatocellular Carcinoma plus Intrahepatic Cholangiocarcinoma		FGFR2	10	123241536	Intron 17	NA	FAM53B	10	126427929	Intron 1	NA	NA	GRCh37	Yes	No	NA	NA	NA	N/A	see left	FGFR2-FAM53B Fusion	NA	-1	NA
Combined Hepatoc...	Com_36I	1	Hepatocellular Carcinoma plus Intrahepatic Cholangiocarcinoma		FGFR2	10	123241536	Intron 17	NA	FAM53B	10	126427929	Intron 1	NA	NA	GRCh37	Yes	No	NA	NA	NA	N/A	see left	FGFR2-FAM53B Fusion	NA	-1	NA
Combined Hepatoc...	Com_38H	2	Hepatocellular Carcinoma plus Intrahepatic Cholangiocarcinoma		BICC1	NA	-1		NA	FGFR2	NA	-1		NA	NA	GRCh37	No	Yes	NA	NA	NA	N/A	N/A	BICC1 - FGFR2 fusion	NA	-1	NA
Combined Hepatoc...	Com_38H	2	Hepatocellular Carcinoma plus Intrahepatic Cholangiocarcinoma		FGFR2	NA	-1		NA	ATP9B	NA	-1		NA	NA	GRCh37	No	Yes	NA	NA	NA	N/A	N/A	FGFR2 - ATP9B fusion	NA	-1	NA
Combined Hepatoc...	Com_38I	1	Hepatocellular Carcinoma plus Intrahepatic Cholangiocarcinoma		BICC1	NA	-1		NA	FGFR2	NA	-1		NA	NA	GRCh37	No	Yes	NA	NA	NA	N/A	N/A	BICC1 - FGFR2 fusion	NA	-1	NA
Combined Hepatoc...	Com_40H	1	Hepatocellular Carcinoma plus Intrahepatic Cholangiocarcinoma		BICC1	NA	-1		NA	FGFR2	NA	-1		NA	NA	GRCh37	No	Yes	NA	NA	NA	N/A	N/A	BICC1 - FGFR2 fusion	NA	-1	NA
Combined Hepatoc...	Com_40I	1	Hepatocellular Carcinoma plus Intrahepatic Cholangiocarcinoma		BICC1	NA	-1		NA	FGFR2	NA	-1		NA	NA	GRCh37	No	Yes	NA	NA	NA	N/A	N/A	BICC1 - FGFR2 fusion	NA	-1	NA
Intrahepatic Cho...	ICC24	1	Intrahepatic Cholangiocarcinoma		FGFR2	NA	-1		NA	PPHLN1	NA	-1		NA	NA	GRCh37	No	Yes	NA	NA	5to3	5'	-1	FGFR2-PPHLN1	NA	-1	NA
Metastatic Solid...	MO_1036	1	Extrahepatic Cholangiocarcinoma		FGFR2	NA	-1		NA	BICC1	NA	-1		NA	NA	NA	NA	Yes	NA	NA	NA	N/A	N/A	FGFR2-BICC1 fusion	NA	-1	NA
Metastatic Solid...	MO_1039	1	Intrahepatic Cholangiocarcinoma		FGFR2	NA	-1		NA	BICC1	NA	-1		NA	NA	NA	NA	Yes	NA	NA	NA	N/A	N/A	FGFR2-BICC1 fusion	NA	-1	NA
Metastatic Solid...	MO_1051	1	Breast Invasive Ductal Carcinoma		FGFR2	NA	-1		NA	AFF3	NA	-1		NA	NA	NA	NA	Yes	NA	NA	NA	N/A	N/A	FGFR2-AFF3 fusion	NA	-1	NA
Metastatic Solid...	MO_1203	1	Intrahepatic Cholangiocarcinoma		FGFR2	NA	-1		NA	CCAR2	NA	-1		NA	NA	NA	NA	Yes	NA	NA	NA	N/A	N/A	FGFR2-KIAA1967 fusion	NA	-1	NA
Metastatic Solid...	MO_1518	1	Poorly Differentiated Carcinoma, NOS		FGFR2	NA	-1		NA	CCDC6	NA	-1		NA	NA	NA	NA	Yes	NA	NA	NA	N/A	N/A	FGFR2-CCDC6 fusion	NA	-1	NA
MSK-IMPACT Clini...	P-0000386-T02-IM5	1	Bladder Urothelial Carcinoma		MARVELD3	16	71660650	Intron 1	Intron of MARVELD3(+): 51bp after exon 1	FGFR2	10	123243101	Intron 17	Intron of FGFR2(-): 111bp after exon 16	NA	GRCh37	Yes	NA	MARVELD3 (NM_001017967) - FGFR2 (NM_000141) rearrangement: t(16;10)(16q22.2;10q26.13) (chr16:g.71660650::chr10:123243101)	PRECISE	3to5	5'	123243101	Antisense fusion	TRANSLOCATION	0	The MARVELD3 (NM_001017967) - FGFR2 (NM_000141) rearrangement is a translocation that results in an antisense fusion potentially disabling the function of the FGFR2 gene. The functional significance is undetermined.
MSK-IMPACT Clini...	P-0000644-T01-IM3	1	Intrahepatic Cholangiocarcinoma		FGFR2	10	123239745	Intron 17	Intron of FGFR2(-): 210bp before exon 18	AHCYL1	1	110529335	Intron 1	Intron of AHCYL1(+): 2Kb after exon 1	in frame	GRCh37	Yes	NA	NA	PRECISE	3to3	3'	123239745	Protein fusion: in frame (AHCYL1-FGFR2)	TRANSLOCATION	0	NA
MSK-IMPACT Clini...	P-0001340-T01-IM3	1	Poorly Differentiated Non-Small Cell Lung Cancer		FGFR2	10	123322745	Intron 4	Intron of FGFR2(-): 1Kb after exon 3	FGFR2	10	123325207	Exon 3	Exon 3 of FGFR2(-)	NA	GRCh37	Yes	NA	NA	PRECISE	5to3	5to3	see left	Duplication within transcript: mid-exon	DUPLICATION	2462	NA
MSK-IMPACT Clini...	P-0001638-T01-IM3	1	Intrahepatic Cholangiocarcinoma		KIAA1217	10	24752801	Intron 5	Intron of KIAA1217(+): 9Kb before exon 7	FGFR2	10	123242839	Intron 17	Intron of FGFR2(-): 373bp after exon 16	in frame	GRCh37	Yes	NA	None	PRECISE	5to5	5'	123242839	Protein fusion: in frame (FGFR2-KIAA1217)	INVERSION	98490038	NA
MSK-IMPACT Clini...	P-0002039-T01-IM3	2	Intrahepatic Cholangiocarcinoma		FGFR2	10	123242028	Intron 17	Intron of FGFR2(-): 337bp before exon 17	RASAL2	1	178257418		Intron of RASAL2(+): 5Kb after exon 2	in frame	GRCh37	Yes	NA	NA	PRECISE	5to5	5'	123242028	Protein fusion: in frame (FGFR2-RASAL2)	TRANSLOCATION	0	NA
MSK-IMPACT Clini...	P-0002039-T01-IM3	2	Intrahepatic Cholangiocarcinoma		FGFR2	10	123242130	Intron 17	Intron of FGFR2(-): 439bp before exon 17	TACC2	10	123885852	Intron 4	Intron of TACC2(+): 6Kb before exon 6	out of frame	GRCh37	Yes	NA	NA	PRECISE	3to3	3'	123242130	Protein fusion: out of frame (TACC2-FGFR2)	INVERSION	643722	NA
MSK-IMPACT Clini...	P-0002675-T01-IM3	1	Cholangiocarcinoma		BICC1	10	60456648	Intron 2	Intron of BICC1(+): 5Kb before exon 3	FGFR2	10	123241096	Intron 17	Intron of FGFR2(-): 2Kb before exon 18	in frame	GRCh37	Yes	NA	NA	PRECISE	5to5	5'	123241096	Protein fusion: in frame (FGFR2-BICC1)	INVERSION	62784448	Note: FGFR2-BICC1 reciprocal inversion is a structural rearrangement event in which exons 1-17 of FGFR2 are fused to exons 3-21 of BICC1. In vitro studies have shown that a similar FGFR2-BICC1 inversion, involving fusion of exon 19 of FGFR2 to exon 3 of B
MSK-IMPACT Clini...	P-0002810-T01-IM3	1	Pancreatobiliary Ampullary Carcinoma		KIAA1217	10	24736390	Intron 5	Intron of KIAA1217(+): 9Kb after exon 6	FGFR2	10	123240874	Intron 17	Intron of FGFR2(-): 1Kb before exon 18	in frame	GRCh37	Yes	NA	NA	PRECISE	5to5	5'	123240874	Protein fusion: in frame (FGFR2-KIAA1217)	INVERSION	98504484	Note: The structural arrangement is an in-frame fusion in which exons 1 to 17 of FGFR2 get fused with exons 7 to 19 of KIAA1217. Its functional significance is undetermined.
MSK-IMPACT Clini...	P-0003177-T01-IM5	1	Intrahepatic Cholangiocarcinoma		BICC1	10	60454839	Intron 2	Intron of BICC1(+): 7Kb before exon 3	FGFR2	10	123242188	Intron 17	Intron of FGFR2(-): 497bp before exon 17	in frame	GRCh37	Yes	NA	NA	PRECISE	5to5	5'	123242188	Protein fusion: in frame (FGFR2-BICC1)	INVERSION	62787349	Note: The FGFR2 (NM_000141) - BICC1 (NM_001080512) fusion is a reciprocal inversion which results in the in frame fusion of FGFR2 exons 1 to 17 and BICC1 exons 3 to 21. Refer to PMID: 24122810 for more information on the FGFR2 - BICC1 fusion.
MSK-IMPACT Clini...	P-0003613-T01-IM5	1	Small Bowel Cancer		FGFR2	10	123243063	Intron 17	Intron of FGFR2(-): 149bp after exon 16	TACC2	10	123741897		IGR: 7Kb before TACC2(+)	NA	GRCh37	Yes	NA	FGFR2 (NM_000141) Rearrangement: c.2301+149_g.123741897inv	PRECISE	5to5	5'	123243063	FGFR2-TACC2 Fusion	INVERSION	498834	Note: The FGFR2 rearrangement results in the inversion of exons 1 to 16 of FGFR2 .It includes the kinase domain of FGFR2.
MSK-IMPACT Clini...	P-0003660-T01-IM5	1	Cancer of Unknown Primary		FGFR2	10	123240038	Intron 17	Intron of FGFR2(-): 503bp before exon 18	KIF14	1	200555931	Intron 18	Intron of KIF14(-): 576bp before exon 19	in frame	GRCh37	Yes	NA	t(1;10)(q32.1;q26.13)(chr1:g.200555931::chr10:g.123240038)	PRECISE	5to3	5'	123240038	Protein fusion: in frame (FGFR2-KIF14)	TRANSLOCATION	0	Note: The FGFR2 (NM_000141) - KIF14 (NM_014875) fusion is a translocation which results in the in-frame fusion of FGFR2 exons 1 to 17 and KIF14 exons 19 to 30.
MSK-IMPACT Clini...	P-0003724-T01-IM5	1	Synovial Sarcoma		CEP112	17	64023428	Intron 16	Intron of CCDC46(-): 191bp after exon 16	FGFR2	10	123241923	Intron 17	Intron of FGFR2(-): 232bp before exon 17	in frame	GRCh37	Yes	NA	t(17;10)(q24.1;q26.13)(chr17:g.64023428::chr10:g.123241923)	PRECISE	5to3	3'	123241923	Protein fusion: in frame (CCDC46-FGFR2)	TRANSLOCATION	0	CCDC46 (NM_145036) and FGFR2 (NM_000141) reciprocal translocation
MSK-IMPACT Clini...	P-0004089-T01-IM5	1	Pancreatic Adenocarcinoma	TRUE	VCL	10	75848963		Exon 9 of VCL(+)	FGFR2	10	123242749		Intron of FGFR2(-): 463bp after exon 16	NA	GRCh37	Yes	NA	FGFR2(NM_000141) - VCL (NM_014000) Rearrangement : c.2301+463:FGFR2_c.1032:VCLinv	PRECISE	5to5	5'	123242749	Protein fusion: mid-exon (FGFR2-VCL)	INVERSION	47393786	FGFR2(NM_000141) - VCL (NM_014000) Rearrangement results in the fusion of exons 1 to 17 of FGFR2 with exons 9 to 22 of VCL. the breakpoint in VCL is within exon 9. Its functional significance is undtermined. Note2: FGFR2(NM_000141) - VCL (NM_014000) Re
MSK-IMPACT Clini...	P-0004286-T01-IM5	1	Breast Invasive Ductal Carcinoma		FGFR2	10	123240290	Intron 17	Intron of FGFR2(-): 755bp before exon 18	FGFR2	10	123264091	Intron 9	Intron of FGFR2(-): 636bp before exon 9	NA	GRCh37	Yes	NA	FGFR2 (NM_000141) rearrangement : c.1288-636_2302-755inv	PRECISE	5to5	5to5	see left	Antisense fusion	INVERSION	23801	Note: The FGFR2 (NM_000141) rearrangement event results in the intragenic inversion of FGFR2 exons 10-17. This rearrangement event includes the FGFR2 kinase domain.
MSK-IMPACT Clini...	P-0004520-T01-IM5	1	Intrahepatic Cholangiocarcinoma		BICC1	10	60555176	Intron 9	Intron of BICC1(+): 924bp before exon 10	FGFR2	10	123240269	Intron 17	Intron of FGFR2(-): 734bp before exon 18	in frame	GRCh37	Yes	NA	FGFR2(NM_000141) - BICC1( NM_001080512) Fusion (FGFR2 exon 17 fused with exon 10 of BICC1) : c.2302-734:FGFR2_c.1180-924:BICC1inv	PRECISE	5to5	5'	123240269	Protein fusion: in frame (FGFR2-BICC1)	INVERSION	62685093	Note: The FGFR2(NM_000141) -BICC1( NM_001080512) Fusion results in the fusion of exons 1 to 17 of FGFR2 with exons 10 to 21of BICC1.Its functional significance is undetermined.
MSK-IMPACT Clini...	P-0004808-T01-IM5	1	Breast Invasive Ductal Carcinoma		FGFR2	10	123242018	Intron 17	Intron of FGFR2(-): 327bp before exon 17	BET1	7	93694043		IGR: 60Kb after BET1(-)	NA	GRCh37	Yes	NA	FGFR2 (NM_000141) rearrangement: t(10;7)(q26.13;q21.3)(chr10:g.123242018::chr7:g.93694043)	PRECISE	5to5	5'	123242018	FGFR2-BET1 Fusion	TRANSLOCATION	0	The FGFR2 (NM_000141) rearrangement is a translocation which results in the truncation of FGFR2 exons 17-18. The functional significance is undetermined.
MSK-IMPACT Clini...	P-0005140-T01-IM5	1	Intrahepatic Cholangiocarcinoma		FAM13C	10	61197618		IGR: 192Kb before FAM13C(-)	FGFR2	10	123241072	Intron 17	Intron of FGFR2(-): 2Kb before exon 18	NA	GRCh37	Yes	NA	FGFR2 (NM_000141) rearrangement: c.2302-1537:FGFR2_chr10:g.61197618inv	PRECISE	5to5	5'	123241072	FAM13C-FGFR2 Fusion	INVERSION	62043454	The FGFR2 (NM_000141) rearrangement is an inversion of exon 18. The functional significance is undetermined.
MSK-IMPACT Clini...	P-0005291-T01-IM5	1	Intrahepatic Cholangiocarcinoma		FGFR2	10	123241729	Intron 17	Intron of FGFR2(-): 38bp before exon 17	TFEC	7	115644112	Intron 1	5-UTR of TFEC(-): 20Kb before coding start	NA	GRCh37	Yes	NA	FGFR2 (NM_022970) - TFEC (NM_012252) Rearrangement: t(10;7)(q26.13;q31.2)(chr10:g.123241729;chr7:g.115644112)	PRECISE	5to3	5'	123241729	Transcript fusion (FGFR2-TFEC)	TRANSLOCATION	0	FGFR2-TFEC rearrangement is a translocation event where exons 1-16 of FGFR2 are fused to TFEC gene. FGFR2 portion includes the Tyrosine Kinase domain as described in other FGFR2 fusions. TFEC portion includes the bHLH domain of the protein. Significance o
MSK-IMPACT Clini...	P-0005538-T01-IM5	1	Intrahepatic Cholangiocarcinoma		BICC1	10	60566068	Intron 15	Intron of BICC1(+): 276bp before exon 16	FGFR2	10	123242753	Intron 17	Intron of FGFR2(-): 459bp after exon 16	in frame	GRCh37	Yes	NA	FGFR2 (NM_000141) - BICC1 (NM_001080512) reciprocal fusion (FGFR2 exons 1-17 with BICC1 exons 16-21): c.2301+459:FGFR2_c.2182-276:BICC1inv	PRECISE	5to5	5'	123242753	Protein fusion: in frame (FGFR2-BICC1)	INVERSION	62676685	The FGFR2 (NM_000141) - BICC1 (NM_001080512) rearrangement is a reciprocal inversion which results in the in frame fusion of FGFR2 exons 1-17, including the kinase domain, with BICC1 exons 16-21. (PMID: 24122810)
MSK-IMPACT Clini...	P-0006043-T01-IM5	1	Stomach Adenocarcinoma			10	123170710		IGR: 67Kb before FGFR2(-)	FGFR2	10	123240336	Intron 17	Intron of FGFR2(-): 801bp before exon 18	NA	GRCh37	Yes	NA	FGFR2 (NM_000141) rearrangement: c.2302-801_chr10:g.123170710inv	PRECISE	5to5	5'	123240336	FGFR2-intragenic	INVERSION	69626	The FGFR2 (NM_000141) rearrangement is an intragenic inversion of exon 18. The functional significance is undetermined.
MSK-IMPACT Clini...	P-0006235-T01-IM5	1	Intrahepatic Cholangiocarcinoma		ROCK1	18	18680051	Intron 1	Intron of ROCK1(-): 11Kb after exon 1	FGFR2	10	123240133	Intron 17	Intron of FGFR2(-): 598bp before exon 18	in frame	GRCh37	Yes	NA	FGFR2 (NM_000141) - ROCK1 (NM_005406) rearrangement: t(10;18)(q26.13;q11.1)(chr10:g.123240133::chr18:g18680051)	PRECISE	3to5	5'	123240133	Protein fusion: in frame (FGFR2-ROCK1)	TRANSLOCATION	0	The FGFR2 (NM_000141) - ROCK1 (NM_005406) rearrangement is a translocation which results in the fusion of exons 1-17 of FGFR2 with exons 2-33 of ROCK1, including the kinase domain of FGFR2. The functional significance is undetermined.
MSK-IMPACT Clini...	P-0006328-T01-IM5	1	Intrahepatic Cholangiocarcinoma		NRBF2	10	64912907	Intron 3	Intron of NRBF2(+): 364bp before exon 4	FGFR2	10	123241245	Intron 17	Intron of FGFR2(-): 2Kb before exon 18	in frame	GRCh37	Yes	NA	FGFR2 (NM_000141) - NRBF2 (NM_030759) rearrangement: c.2302-1710:FGFR2_c.157-364:NRBF2inv	PRECISE	5to5	5'	123241245	Protein fusion: in frame (FGFR2-NRBF2)	INVERSION	58328338	The FGFR2 (NM_000141) - NRBF2 (NM_030759) rearrangement is an inversion (58328338 bp) which results in the in frame fusion of exons 1-17 of FGFR2 with exon 4 of NRBF2, including the kinase domain of FGFR2. The functional significance is undetermined.
MSK-IMPACT Clini...	P-0006409-T01-IM5	1	Pancreatic Adenocarcinoma		MYOF	10	95246173		IGR: 4Kb after MYOF(-)	FGFR2	10	123242229	Intron 17	Intron of FGFR2(-): 538bp before exon 17	NA	GRCh37	Yes	NA	FGFR2 (NM_000141) rearrangement : chr10:g.95246173_c.2301+983:FGFR2inv	PRECISE	5to5	5'	123242229	MYOF-FGFR2 Fusion	INVERSION	27996056	Note: The FGFR2 (NM_000141) rearrangement event results in the inversion of FRGR2 exon18. The event involves the kinase domain of FGFR2.
MSK-IMPACT Clini...	P-0006885-T01-IM5	1	Gallbladder Cancer	TRUE	BICC1	10	60456595	Intron 2	Intron of BICC1(+): 5Kb before exon 3	FGFR2	10	123240587	Intron 17	Intron of FGFR2(-): 1Kb before exon 18	in frame	GRCh37	Yes	NA	FGFR2 (NM_000141) - BICC1 (NM_001080512) rearrangement: c.2302-1052:FGFR2_c.238-5239:BICC1inv	PRECISE	5to5	5'	123240587	Protein fusion: in frame (FGFR2-BICC1)	INVERSION	62783992	The FGFR2 (NM_000141) - BICC1 (NM_001080512) rearrangement is a reciprocal inversion that results in the fusion of FGFR2 exons 1-17 with BICC1 exons 3-21 . The fusion is predicted to be in frame and includes the kinase domain of FGFR2 .
MSK-IMPACT Clini...	P-0008146-T01-IM5	1	Intrahepatic Cholangiocarcinoma		BICC1	10	60565600	Intron 15	Intron of BICC1(+): 744bp before exon 16	FGFR2	10	123240154	Intron 17	Intron of FGFR2(-): 619bp before exon 18	in frame	GRCh37	Yes	NA	FGFR2 (NM_000141) - BICC1 (NM_001080512) fusion (FGFR2 exons 1-17 fused with BICC1 exons 16-21) : c.2302-619:FGFR2_c.2182-744:BICC1inv	PRECISE	5to5	5'	123240154	Protein fusion: in frame (FGFR2-BICC1)	INVERSION	62674554	Note: The FGFR2 (NM_000141) - BICC1 (NM_001080512) fusion is predicted to be in-frame and includes the kinase domain of FGFR2.
MSK-IMPACT Clini...	P-0008657-T01-IM5	1	Lung Adenocarcinoma		FGFR2	10	123240684	Intron 17	Intron of FGFR2(-): 1Kb before exon 18	PPP1R21	2	48721864	Intron 15	Intron of KLRAQ1(+): 954bp before exon 16	in frame	GRCh37	Yes	NA	FGFR1 (NM_000141) - PPP1R21 (NM_152994) Rearrangement : t(2;10)(2p16.3;10q26.13)(chr2:g.48721864::chr10:g.123240684)	PRECISE	5to5	5'	123240684	Protein fusion: in frame (FGFR2-KLRAQ1)	TRANSLOCATION	0	Note: The FGFR2 (NM_000141) - PPP1R21 (NM_152994) Rearrangement is a translocation that results in the fusion of exons 1 to 17 of FGFR2 and exons 18 to 21 of PPP1R21.The fusion product includes kinase domain of FGFR1. Its functional significance is undet
MSK-IMPACT Clini...	P-0008658-T01-IM5	1	Cholangiocarcinoma	TRUE	KIAA1217	10	24647524		Intron of KIAA1217(+): 22Kb before exon 4	FGFR2	10	123241193		Intron of FGFR2(-): 2Kb before exon 18	in frame	GRCh37	Yes	NA	FGFR2 (NM_000141) - KIAA1217 (NM_019590) Rearrangement: c.2302-1658:FGFR2_c.355-22274:KIAA1217inv	PRECISE	5to5	5'	123241193	Protein fusion: in frame (FGFR2-KIAA1217)	INVERSION	98593669	FGFR2 (NM_000141) - KIAA1217 (NM_019590) Rearrangement is an inversion that results in an in-frame fusion of FGFR2 exons 1-17 with KIAA1217 exons 4-21. The fusion product includes kinase domain of FGFR2. Its functional significance is undetermined.
MSK-IMPACT Clini...	P-0008693-T01-IM5	1	Intrahepatic Cholangiocarcinoma		NRAP	10	115382366	Intron 23	Intron of NRAP(-): 427bp before exon 23	FGFR2	10	123242277	Intron 17	Intron of FGFR2(-): 586bp before exon 17	in frame	GRCh37	Yes	NA	FGFR2 (NM_000141) - NRAP (NM_198060) rearrangement: c.2301+935:FGFR2_c.2458-427:NRAPdel	PRECISE	3to5	5'	123242277	Protein fusion: in frame (FGFR2-NRAP)	DELETION	7859911	The FGFR2 (NM_000141) - NRAP (NM_198060) rearrangement is a deletion which results in the fusion of FGFR2 exons 1-17 with NRAP exons 24-42. The fusion is predicted to be in frame and includes the kinase domain of FGFR2
MSK-IMPACT Clini...	P-0009512-T01-IM5	1	Intrahepatic Cholangiocarcinoma		BICC1	10	60452654	Intron 2	Intron of BICC1(+): 9Kb before exon 3	FGFR2	10	123240449	Intron 17	Intron of FGFR2(-): 914bp before exon 18	in frame	GRCh37	Yes	NA	Note: The FGFR2 (NM_000141) - BICC1 (NM_001080512) reciprocal rearrangement event is an inversion which results in the fusion of FGFR2 exons 1-17 with BICC1 exons 3-21 . The fusion is predicted to be in frame and includes the kinase domain of FGFR2.	PRECISE	5to5	5'	123240449	Protein fusion: in frame (FGFR2-BICC1)	INVERSION	62787795	FGFR2 (NM_000141) - BICC1 (NM_001080512) rearrangement : c.2302-914:FGFR2_c.238-9180:BICC1inv
MSK-IMPACT Clini...	P-0009701-T01-IM5	1	Cancer of Unknown Primary		FGFR2	10	123239444	Exon 18	Exon 18 of FGFR2(-)	KCNH7	2	163263969	Intron 9	Intron of KCNH7(-): 7Kb before exon 10	NA	GRCh37	Yes	NA	FGFR2 (NM_000141) - KCNH7 (NM_033272) Rearrangement : t(2,10)(q24.3; q26.13) (chr2:g.163263969::chr10:g.123239444)	PRECISE	5to3	5'	123239444	Protein fusion: mid-exon (FGFR2-KCNH7)	TRANSLOCATION	0	Note: The FGFR2 (NM_000141) - KCNH7 (NM_033272) Rearrangement is a translocation which results in the fusion of exons 1-17 of FGFR2 with exons 10-16 of KCNH7. Its functional significance is undetermined.
MSK-IMPACT Clini...	P-0010761-T01-IM5	1	Intrahepatic Cholangiocarcinoma		PHC1	12	9059183		IGR: 8Kb before PHC1(+)	FGFR2	10	123243116	Intron 17	Intron of FGFR2(-): 96bp after exon 16	NA	GRCh37	Yes	NA	FGFR2 (NM_000141) rearrangement: t(10;12)(q26.13;p13.31)(chr10:g.123243116::chr12:g.9059183 )	PRECISE	5to5	5'	123243116	PHC1-FGFR2 Fusion	TRANSLOCATION	0	Note: The FGFR2 rearrangement is a translocation with a breakpoint within intron 16 of FGFR2. The functional significance is undetermined.
MSK-IMPACT Clini...	P-0011329-T01-IM5	1	Cholangiocarcinoma		REEP3	10	65610482		IGR: 329Kb before REEP3(+)	FGFR2	10	123240184	Intron 17	Intron of FGFR2(-): 649bp before exon 18	NA	GRCh37	Yes	NA	FGFR2 (NM_000141) Rearrangement : chr10:g.65610482_ c.2302-649inv	PRECISE	3to3	3'	123240184	REEP3-interganic	INVERSION	57629702	Note: The FGFR2 Rearrangement results in the inversion of exon 18 of FGFR2. This involves the kinase domain of FGFR2.
MSK-IMPACT Clini...	P-0011394-T01-IM5	2	Cholangiocarcinoma		FGFR2	10	123240042	Intron 17	Intron of FGFR2(-): 507bp before exon 18	LAMC1	1	183109471	Intron 26	Intron of LAMC1(+): 68bp before exon 27	in frame	GRCh37	Yes	NA	FGFR2 (NM_000141) - LAMC1 (NM_002293) rearrangment: t(1;10)(q25.3;q26.13)(chr1:g.183109471::chr10:g.123240042 )	PRECISE	5to5	5'	123240042	Protein fusion: in frame (FGFR2-LAMC1)	TRANSLOCATION	0	Note: The FGFR2 - LAMC1 rearrangement is a translocation which results in the fusion of FGFR2 exons 1-18 with LAMC1 exons 27 - 28. The fusion is predicted to be in frame and includes the kinase domain of FGFR2.
MSK-IMPACT Clini...	P-0011394-T01-IM5	2	Cholangiocarcinoma		FGFR2	10	123240065	Intron 17	Intron of FGFR2(-): 530bp before exon 18	RABGAP1L	1	174863117	Intron 19	Intron of RABGAP1L(+): 16Kb after exon 2	in frame	GRCh37	Yes	NA	FGFR2 (NM_000141) - RABGAP1L (NM_014857) rearrangement: t(1;10)(q25.1;q26.13)(chr1:g.174863117::chr10:g.123240065 )	PRECISE	5to5	5'	123240065	Protein fusion: in frame (FGFR2-RABGAP1L)	TRANSLOCATION	0	Note: The FGFR2 - RABGAP1L rearrangement is a translocation which results in the fusion of FGFR2 exons 1-18 with RABGAP1L exons 20 - 21. The fusion is predicted to be in frame and includes the kinase domain of FGFR2.
MSK-IMPACT Clini...	P-0011516-T01-IM5	2	Cholangiocarcinoma		CTNNA3	10	68543761	Intron 7	Intron of CTNNA3(-): 8Kb before exon 8	FGFR2	10	123241940	Intron 17	Intron of FGFR2(-): 249bp before exon 17	in frame	GRCh37	Yes	NA	CTNNA3 (NM_013266) -FGFR2 (NM_000141) Rearrangement : c.1048-8479:CTNNA3_c.2301+1272:FGFR2dup	PRECISE	5to3	3'	123241940	Protein fusion: in frame (CTNNA3-FGFR2)	DUPLICATION	54698179	Note: The CTNNA3 -FGFR2 Rearrangement results in the fusion of exons 1-7 of CTNNA3 with exons 18 of FGFR2 , this includes the kinase domain of FGFR2.
MSK-IMPACT Clini...	P-0011516-T01-IM5	2	Cholangiocarcinoma	TRUE	SHC2	19	447779	Intron 1	Intron of SHC2(-): 7Kb before exon 2	FGFR2	10	123243182	Intron 16	Intron of FGFR2(-): 30bp after exon 16	in frame	GRCh37	Yes	NA	FGFR2 (NM_000141) - SH2C (NM_012435) Rearrangement : t(10;19)(q26.13;p13.3)(chr10:g.123243182::chr19:g.447779)	PRECISE	3to5	5'	123243182	Protein fusion: in frame (FGFR2-SHC2)	TRANSLOCATION	0	Note: The FGFR2 - SH2C Rearrangement results in the fusion of exons1-16 of FGFR2 and exon2-13 of SH2C. Its functional significance is undetermined.
MSK-IMPACT Clini...	P-0012376-T01-IM5	1	Cholangiocarcinoma		FGFR2	10	123241306	Intron 17	Intron of FGFR2(-): 2Kb before exon 18	RAB29	1	205735259		IGR: 2Kb before RAB7L1(-)	NA	GRCh37	Yes	NA	FGFR2 (NM_000141) rearrangement: t(1;10)(q32.1;q26.13)(chr1:g.205735259::chr10:g.123241306 )	PRECISE	3to5	3'	123241306	FGFR2-interganic	TRANSLOCATION	0	Note: The FGFR2 rearrangement is a translocation which includes the kinase domain of FGFR2. While this event does not appear to produce a functional gene fusion, we cannot exclude the possibility of a more complex genomic rearrangement that leads to a gen
MSK-IMPACT Clini...	P-0012423-T01-IM5	1	Cholangiocarcinoma		NOL4	18	31563418	Intron 6	Intron of NOL4(-): 25Kb before exon 7	FGFR2	10	123242054	Intron 17	Intron of FGFR2(-): 363bp before exon 17	in frame	GRCh37	Yes	NA	FGFR2 (NM_000141) - NOL4 (NM_003787) Rearrangement :t(10;18)(q26.13;q12.1)(chr10:g.123242054::chr18:g.31563418)	PRECISE	3to5	5'	123242054	Protein fusion: in frame (FGFR2-NOL4)	TRANSLOCATION	0	Note: The FGFR2 - NOL4 Rearrangement is a translocation event which results in the fusion of exons 1-17 of FGFR2 with exons 7-11 of NOL4. It includes the kinase domain of FGFR2.
China Pan-cancer...	P-0135	1	Liver Hepatocellular Carcinoma plus Intrahepatic Cholangiocarcinoma		FGFR2	NA	-1		NA	BICC1	NA	-1		NA	NA	NA	yes	no	NA	NA	unknown	N/A	N/A	FGFR2-BICC1	NA	-1	NA
China Pan-cancer...	P-0240	1	Intrahepatic Cholangiocarcinoma		FGFR2	NA	-1		NA	AHCYL1	NA	-1		NA	NA	NA	yes	no	NA	NA	unknown	N/A	N/A	FGFR2-AHCYL1	NA	-1	NA
China Pan-cancer...	P-0748	1	Liver Hepatocellular Carcinoma		FGFR2	NA	-1		NA	BEND3	NA	-1		NA	NA	NA	yes	no	NA	NA	unknown	N/A	N/A	FGFR2-BEND3	NA	-1	NA
China Pan-cancer...	P-0806	1	Intrahepatic Cholangiocarcinoma		FGFR2	NA	-1		NA	BICC1	NA	-1		NA	NA	NA	yes	no	NA	NA	unknown	N/A	N/A	FGFR2-BICC1	NA	-1	NA
China Pan-cancer...	P-0934	1	Intrahepatic Cholangiocarcinoma		FGFR2	NA	-1		NA	MATR3	NA	-1		NA	NA	NA	yes	no	NA	NA	unknown	N/A	N/A	FGFR2-MATR3	NA	-1	NA
China Pan-cancer...	P-10050	1	Intrahepatic Cholangiocarcinoma		FGFR2	NA	-1		NA	NRAP	NA	-1		NA	NA	NA	yes	no	NA	NA	unknown	N/A	N/A	FGFR2-NRAP	NA	-1	NA
China Pan-cancer...	P-10054	1	Intrahepatic Cholangiocarcinoma		FGFR2	NA	-1		NA	CFAP57	NA	-1		NA	NA	NA	yes	no	NA	NA	unknown	N/A	N/A	FGFR2-CFAP57	NA	-1	NA
China Pan-cancer...	P-1075	1	Intrahepatic Cholangiocarcinoma		FGFR2	NA	-1		NA	TRIM15	NA	-1		NA	NA	NA	yes	no	NA	NA	unknown	N/A	N/A	FGFR2-TRIM15	NA	-1	NA
China Pan-cancer...	P-1114	1	Intrahepatic Cholangiocarcinoma		FGFR2	NA	-1		NA	AHCYL1	NA	-1		NA	NA	NA	yes	no	NA	NA	unknown	N/A	N/A	FGFR2-AHCYL1	NA	-1	NA
China Pan-cancer...	P-1646	1	Intrahepatic Cholangiocarcinoma		FGFR2	NA	-1		NA	BICC1	NA	-1		NA	NA	NA	yes	no	NA	NA	unknown	N/A	N/A	FGFR2-BICC1	NA	-1	NA
China Pan-cancer...	P-1894	1	Intrahepatic Cholangiocarcinoma		FGFR2	NA	-1		NA		NA	-1		NA	NA	NA	yes	no	NA	NA	unknown	N/A	N/A	FGFR2-Intergenic	NA	-1	NA
China Pan-cancer...	P-2273	1	Intrahepatic Cholangiocarcinoma		FGFR2	NA	-1		NA	GBE1	NA	-1		NA	NA	NA	yes	no	NA	NA	unknown	N/A	N/A	FGFR2-GBE1	NA	-1	NA
China Pan-cancer...	P-2283	1	Lung Adenocarcinoma		NXF4	NA	-1		NA	FGFR2	NA	-1		NA	NA	NA	yes	no	NA	NA	unknown	N/A	N/A	NXF4-FGFR2	NA	-1	NA
China Pan-cancer...	P-2479	1	Intrahepatic Cholangiocarcinoma		FGFR2	NA	-1		NA	MTUS2	NA	-1		NA	NA	NA	yes	no	NA	NA	unknown	N/A	N/A	FGFR2-MTUS2	NA	-1	NA
China Pan-cancer...	P-2681	1	Intrahepatic Cholangiocarcinoma			NA	-1		NA	FGFR2	NA	-1		NA	NA	NA	yes	no	NA	NA	unknown	N/A	N/A	Intergenic-FGFR2	NA	-1	NA
China Pan-cancer...	P-2771	1	Cancer of Unknown Primary		FGFR2	NA	-1		NA	TNIP1	NA	-1		NA	NA	NA	yes	no	NA	NA	unknown	N/A	N/A	FGFR2-TNIP1	NA	-1	NA
China Pan-cancer...	P-2815	1	Intrahepatic Cholangiocarcinoma		FGFR2	NA	-1		NA	LSM11	NA	-1		NA	NA	NA	yes	no	NA	NA	unknown	N/A	N/A	FGFR2-LSM11	NA	-1	NA
China Pan-cancer...	P-2932	1	Intrahepatic Cholangiocarcinoma		FGFR2	NA	-1		NA	AHCYL1	NA	-1		NA	NA	NA	yes	no	NA	NA	unknown	N/A	N/A	FGFR2-AHCYL1	NA	-1	NA
China Pan-cancer...	P-3188	1	Perihilar Cholangiocarcinoma		FGFR2	NA	-1		NA	PHLDB2	NA	-1		NA	NA	NA	yes	no	NA	NA	unknown	N/A	N/A	FGFR2-PHLDB2	NA	-1	NA
China Pan-cancer...	P-3580	1	Gastric Adenocarcinoma		FGFR2	NA	-1		NA	ATAD1	NA	-1		NA	NA	NA	yes	no	NA	NA	unknown	N/A	N/A	FGFR2-ATAD1	NA	-1	NA
China Pan-cancer...	P-3930	1	Intrahepatic Cholangiocarcinoma		FGFR2	NA	-1		NA	ARHGAP24	NA	-1		NA	NA	NA	yes	no	NA	NA	unknown	N/A	N/A	FGFR2-ARHGAP24	NA	-1	NA
China Pan-cancer...	P-3959	1	Gastric Carcinoma Other		FGFR2	NA	-1		NA	BTBD16	NA	-1		NA	NA	NA	yes	no	NA	NA	unknown	N/A	N/A	FGFR2-BTBD16	NA	-1	NA
China Pan-cancer...	P-4758	2	Gastric Adenocarcinoma		FGFR2	NA	-1		NA		NA	-1		NA	NA	NA	yes	no	NA	NA	unknown	N/A	N/A	FGFR2-Intergenic	NA	-1	NA
China Pan-cancer...	P-4758	2	Gastric Adenocarcinoma		RIF1	NA	-1		NA	FGFR2	NA	-1		NA	NA	NA	yes	no	NA	NA	unknown	N/A	N/A	RIF1-FGFR2	NA	-1	NA
China Pan-cancer...	P-4829	1	Extrahepatic Cholangiocarcinoma		FGFR2	NA	-1		NA	CTNNA3	NA	-1		NA	NA	NA	yes	no	NA	NA	unknown	N/A	N/A	FGFR2-CTNNA3	NA	-1	NA
China Pan-cancer...	P-5228	1	Intrahepatic Cholangiocarcinoma		FGFR2	NA	-1		NA	INA	NA	-1		NA	NA	NA	yes	no	NA	NA	unknown	N/A	N/A	FGFR2-INA	NA	-1	NA
China Pan-cancer...	P-5580	1	Cancer of Unknown Primary		FGFR2	NA	-1		NA	WAC	NA	-1		NA	NA	NA	yes	no	NA	NA	unknown	N/A	N/A	FGFR2-WAC	NA	-1	NA
China Pan-cancer...	P-5734	2	Perihilar Cholangiocarcinoma		FGFR2	NA	-1		NA	EIF2B5	NA	-1		NA	NA	NA	yes	no	NA	NA	unknown	N/A	N/A	FGFR2-EIF2B5	NA	-1	NA
China Pan-cancer...	P-5734	2	Perihilar Cholangiocarcinoma		FGFR2	NA	-1		NA	SLC9A1	NA	-1		NA	NA	NA	yes	no	NA	NA	unknown	N/A	N/A	FGFR2-SLC9A1	NA	-1	NA
China Pan-cancer...	P-5834	2	Breast Invasive Carcinoma		FGFR2	NA	-1		NA		NA	-1		NA	NA	NA	yes	no	NA	NA	unknown	N/A	N/A	FGFR2-Intergenic	NA	-1	NA
China Pan-cancer...	P-5834	2	Breast Invasive Carcinoma		PLPP4	NA	-1		NA	FGFR2	NA	-1		NA	NA	NA	yes	no	NA	NA	unknown	N/A	N/A	PLPP4-FGFR2	NA	-1	NA
China Pan-cancer...	P-6210	1	Gastric Adenocarcinoma		FGFR2	NA	-1		NA		NA	-1		NA	NA	NA	yes	no	NA	NA	unknown	N/A	N/A	FGFR2-Intergenic	NA	-1	NA
China Pan-cancer...	P-6250	1	Intrahepatic Cholangiocarcinoma		FGFR2	NA	-1		NA	BICC1	NA	-1		NA	NA	NA	yes	no	NA	NA	unknown	N/A	N/A	FGFR2-BICC1	NA	-1	NA
China Pan-cancer...	P-6278	1	Liver Hepatocellular Carcinoma		FGFR2	NA	-1		NA	CEP83	NA	-1		NA	NA	NA	yes	no	NA	NA	unknown	N/A	N/A	FGFR2-CEP83	NA	-1	NA
China Pan-cancer...	P-6313	1	Intrahepatic Cholangiocarcinoma		CTNNA3	NA	-1		NA	FGFR2	NA	-1		NA	NA	NA	yes	no	NA	NA	unknown	N/A	N/A	CTNNA3-FGFR2	NA	-1	NA
China Pan-cancer...	P-6800	2	Intrahepatic Cholangiocarcinoma		FGFR2	NA	-1		NA	TACC2	NA	-1		NA	NA	NA	yes	no	NA	NA	unknown	N/A	N/A	FGFR2-TACC2	NA	-1	NA
China Pan-cancer...	P-6800	2	Intrahepatic Cholangiocarcinoma		KIAA1217	NA	-1		NA	FGFR2	NA	-1		NA	NA	NA	yes	no	NA	NA	unknown	N/A	N/A	KIAA1217-FGFR2	NA	-1	NA
China Pan-cancer...	P-6806	2	Liver Hepatocellular Carcinoma		FGFR2	NA	-1		NA	ACACA	NA	-1		NA	NA	NA	yes	no	NA	NA	unknown	N/A	N/A	FGFR2-ACACA	NA	-1	NA
China Pan-cancer...	P-6806	2	Liver Hepatocellular Carcinoma		L3MBTL4	NA	-1		NA	FGFR2	NA	-1		NA	NA	NA	yes	no	NA	NA	unknown	N/A	N/A	L3MBTL4-FGFR2	NA	-1	NA
China Pan-cancer...	P-7001	1	Intrahepatic Cholangiocarcinoma		FGFR2	NA	-1		NA	TXLNA	NA	-1		NA	NA	NA	yes	no	NA	NA	unknown	N/A	N/A	FGFR2-TXLNA	NA	-1	NA
China Pan-cancer...	P-7202	2	Intrahepatic Cholangiocarcinoma		FGFR2	NA	-1		NA	EEA1	NA	-1		NA	NA	NA	yes	no	NA	NA	unknown	N/A	N/A	FGFR2-EEA1	NA	-1	NA
China Pan-cancer...	P-7202	2	Intrahepatic Cholangiocarcinoma		FGFR2	NA	-1		NA	POC1B	NA	-1		NA	NA	NA	yes	no	NA	NA	unknown	N/A	N/A	FGFR2-POC1B	NA	-1	NA
China Pan-cancer...	P-7227	1	Extrahepatic Cholangiocarcinoma		FGFR2	NA	-1		NA	ERICH6B	NA	-1		NA	NA	NA	yes	no	NA	NA	unknown	N/A	N/A	FGFR2-ERICH6B	NA	-1	NA
China Pan-cancer...	P-7235	1	Intrahepatic Cholangiocarcinoma		FGFR2	NA	-1		NA	NRAP	NA	-1		NA	NA	NA	yes	no	NA	NA	unknown	N/A	N/A	FGFR2-NRAP	NA	-1	NA
China Pan-cancer...	P-7271	1	Gastric Adenocarcinoma		FGFR2	NA	-1		NA		NA	-1		NA	NA	NA	yes	no	NA	NA	unknown	N/A	N/A	FGFR2-Intergenic	NA	-1	NA
China Pan-cancer...	P-7506	1	Perihilar Cholangiocarcinoma		FGFR2	NA	-1		NA	PRDX3	NA	-1		NA	NA	NA	yes	no	NA	NA	unknown	N/A	N/A	FGFR2-PRDX3	NA	-1	NA
China Pan-cancer...	P-7704	1	Intrahepatic Cholangiocarcinoma		FGFR2	NA	-1		NA	BICC1	NA	-1		NA	NA	NA	yes	no	NA	NA	unknown	N/A	N/A	FGFR2-BICC1	NA	-1	NA
China Pan-cancer...	P-7729	1	Intrahepatic Cholangiocarcinoma		FGFR2	NA	-1		NA	FGFR2	NA	-1		NA	NA	NA	yes	no	NA	NA	unknown	N/A	N/A	FGFR2-Intragenic	NA	-1	NA
China Pan-cancer...	P-7763	1	Gallbladder Adenocarcinoma		FGFR2	NA	-1		NA	FGFR2	NA	-1		NA	NA	NA	yes	no	NA	NA	unknown	N/A	N/A	FGFR2-FGFR2	NA	-1	NA
China Pan-cancer...	P-8046	1	Intrahepatic Cholangiocarcinoma		FGFR2	NA	-1		NA		NA	-1		NA	NA	NA	yes	no	NA	NA	unknown	N/A	N/A	FGFR2-Intergenic	NA	-1	NA
China Pan-cancer...	P-8082	1	Colorectal Adenocarcinoma		FGFR2	NA	-1		NA	PIBF1	NA	-1		NA	NA	NA	yes	no	NA	NA	unknown	N/A	N/A	FGFR2-PIBF1	NA	-1	NA
China Pan-cancer...	P-8122	1	Gastric Adenocarcinoma		FGFR2	NA	-1		NA		NA	-1		NA	NA	NA	yes	no	NA	NA	unknown	N/A	N/A	FGFR2-Intergenic	NA	-1	NA
China Pan-cancer...	P-8229	1	Intrahepatic Cholangiocarcinoma		FGFR2	NA	-1		NA	WAC	NA	-1		NA	NA	NA	yes	no	NA	NA	unknown	N/A	N/A	FGFR2-WAC	NA	-1	NA
China Pan-cancer...	P-8521	1	Gastric Adenocarcinoma		FGFR2	NA	-1		NA	FGFR2	NA	-1		NA	NA	NA	yes	no	NA	NA	unknown	N/A	N/A	FGFR2-Intragenic	NA	-1	NA
China Pan-cancer...	P-8577	1	Osteosarcoma		FGFR2	NA	-1		NA	CPQ	NA	-1		NA	NA	NA	yes	no	NA	NA	unknown	N/A	N/A	FGFR2-CPQ	NA	-1	NA
China Pan-cancer...	P-9644	1	Intrahepatic Cholangiocarcinoma		FGFR2	NA	-1		NA	BICC1	NA	-1		NA	NA	NA	yes	no	NA	NA	unknown	N/A	N/A	FGFR2-BICC1	NA	-1	NA
China Pan-cancer...	P-9933	1	Gastric Adenocarcinoma		FGFR2	NA	-1		NA	VTI1A	NA	-1		NA	NA	NA	yes	no	NA	NA	unknown	N/A	N/A	FGFR2-VTI1A	NA	-1	NA
Lung Squamous Ce...	TCGA-21-1075-01	1	Lung Squamous Cell Carcinoma		FGFR2	10	123243212		NA	EIF4A2	3	186504916		NA	in-frame	GRCh37	NA	NA	NA	NA	NA	N/A	see left	FGFR2-EIF4A2 fusion	NA	-1	NA
Ovarian Serous C...	TCGA-24-1424-01	1	Serous Ovarian Cancer		FGFR2	10	123353223		NA	USP10	16	84792322	Intron 1	NA	NA	GRCh37	NA	NA	NA	NA	NA	N/A	see left	FGFR2-USP10 fusion	NA	-1	NA
Uterine Corpus E...	TCGA-5B-A90C-01	1	Uterine Endometrioid Carcinoma		FGFR2	10	123243212		NA	SHTN1	10	118708508		NA	in-frame	GRCh37	NA	NA	NA	NA	NA	N/A	see left	FGFR2-SHTN1 fusion	NA	-1	NA
Lung Squamous Ce...	TCGA-66-2765-01	2	Lung Squamous Cell Carcinoma		CCAR2	8	22462355		NA	FGFR2	10	123239535		NA	in-frame	GRCh37	NA	NA	NA	NA	NA	N/A	see left	CCAR2-FGFR2 fusion	NA	-1	NA
Lung Squamous Ce...	TCGA-66-2765-01	2	Lung Squamous Cell Carcinoma		FGFR2	10	123243212		NA	CCAR2	8	22464120		NA	in-frame	GRCh37	NA	NA	NA	NA	NA	N/A	see left	FGFR2-CCAR2 fusion	NA	-1	NA
Breast Invasive ...	TCGA-AN-A0AL-01	1	Breast Invasive Ductal Carcinoma		FGFR2	10	123243212		NA	CASP7	10	115457253		NA	in-frame	GRCh37	NA	NA	NA	NA	NA	N/A	see left	FGFR2-CASP7 Fusion	NA	-1	NA
Breast Invasive ...	TCGA-AO-A03V-01	1	Breast Invasive Ductal Carcinoma		FGFR2	10	123263304		NA	CTNNA3	10	68381542		NA	frameshift	GRCh37	NA	NA	NA	NA	NA	N/A	see left	FGFR2-CTNNA3 Fusion	NA	-1	NA
Breast Invasive ...	TCGA-AQ-A04L-01	1	Breast Invasive Ductal Carcinoma		FGFR2	10	123256046		NA	AP1M1	19	16314270		NA	in-frame	GRCh37	NA	NA	NA	NA	NA	N/A	see left	FGFR2-AP1M1 Fusion	NA	-1	NA
Thyroid Carcinom...	TCGA-BJ-A0Z0-01	1	Papillary Thyroid Cancer		FGFR2	10	123243212		NA	OFD1	X	13754597		NA	in-frame	GRCh37	NA	NA	NA	NA	NA	N/A	see left	FGFR2-OFD1 Fusion	NA	-1	NA
Stomach Adenocar...	TCGA-BR-8080-01	1	Mucinous Stomach Adenocarcinoma		FGFR2	10	123243212		NA	TACC2	10	123996910		NA	in-frame	GRCh37	NA	NA	NA	NA	NA	N/A	see left	FGFR2-TACC2 fusion	NA	-1	NA
Breast Invasive ...	TCGA-D8-A13Z-01	1	Breast Invasive Ductal Carcinoma		FGFR2	10	123243212		NA	CCDC6	10	61612460		NA	in-frame	GRCh37	NA	NA	NA	NA	NA	N/A	see left	FGFR2-CCDC6 Fusion	NA	-1	NA
Liver Hepatocell...	TCGA-DD-AA3A-01	2	Hepatocellular Carcinoma		FGFR2	10	123243212		NA	SMN1	5	70234666		NA	in-frame	GRCh37	NA	NA	NA	NA	NA	N/A	see left	FGFR2-SMN1 fusion	NA	-1	NA
Liver Hepatocell...	TCGA-DD-AA3A-01	2	Hepatocellular Carcinoma		SMN1	5	70221011		NA	FGFR2	10	123239627		NA	in-frame	GRCh37	NA	NA	NA	NA	NA	N/A	see left	SMN1-FGFR2 fusion	NA	-1	NA
Liver Hepatocell...	TCGA-ED-A7PX-01	1	Hepatocellular Carcinoma		FGFR2	10	123243212		NA	BICC1	10	60461834		NA	in-frame	GRCh37	NA	NA	NA	NA	NA	N/A	see left	FGFR2-BICC1 fusion	NA	-1	NA
Thyroid Carcinom...	TCGA-EM-A3FP-01	1	Papillary Thyroid Cancer		VCL	10	75758133		NA	FGFR2	10	123239535		NA	in-frame	GRCh37	NA	NA	NA	NA	NA	N/A	see left	VCL-FGFR2 Fusion	NA	-1	NA
Breast Invasive ...	TCGA-LD-A7W5-01	1	Breast Invasive Ductal Carcinoma		FGFR2	10	123274637		NA	ENPP2	8	120650767		NA	in-frame	GRCh37	NA	NA	NA	NA	NA	N/A	see left	FGFR2-ENPP2 Fusion	NA	-1	NA
Cholangiocarcino...	TCGA-W5-AA2Q-01	1	Intrahepatic Cholangiocarcinoma		FGFR2	10	123243212		NA	SHTN1	10	118708508		NA	in-frame	GRCh37	NA	NA	NA	NA	NA	N/A	see left	FGFR2-SHTN1	NA	-1	NA
Cholangiocarcino...	TCGA-W5-AA2W-01	1	Intrahepatic Cholangiocarcinoma		FGFR2	10	123243212		NA	BICC1	10	60566344		NA	in-frame	GRCh37	NA	NA	NA	NA	NA	N/A	see left	FGFR2-BICC1	NA	-1	NA
Cholangiocarcino...	TCGA-W5-AA2Z-01	2	Intrahepatic Cholangiocarcinoma		DNM1	9	130954059		NA	FGFR2	10	123239535		NA	NA	GRCh37	NA	NA	NA	NA	NA	N/A	see left	DNM1-FGFR2	NA	-1	NA
Cholangiocarcino...	TCGA-W5-AA2Z-01	2	Intrahepatic Cholangiocarcinoma		FGFR2	10	123243212		NA	CCDC186	10	115910979		NA	in-frame	GRCh37	NA	NA	NA	NA	NA	N/A	see left	FGFR2-CCDC186	NA	-1	NA
Cholangiocarcino...	TCGA-ZH-A8Y1-01	1	Intrahepatic Cholangiocarcinoma		FGFR2	10	123263304		NA	FRK	6	116325161		NA	in-frame	GRCh37	NA	NA	NA	NA	NA	N/A	see left	FGFR2-FRK	NA	-1	NA
Cholangiocarcino...	TCGA-ZH-A8Y5-01	1	Intrahepatic Cholangiocarcinoma		FGFR2	10	123243212		NA	BICC1	10	60461834		NA	in-frame	GRCh37	NA	NA	NA	NA	NA	N/A	see left	FGFR2-BICC1	NA	-1	NA
Martignetti 2014	1	1	Ovarian adenocarcinoma		FGFR2	10	123241808	Intron 17		FAM76A	1	28053741	Intron 1				yes	NA			5to3	5'	123241808	FGFR2-FAM76A
